# Supplementary material for: Probiotic Supplementation With Bifidobacterium longum Subsp. Longum BL21 Improves Glycemic Control and Modulates Gut Microbiota in Type 2 Diabetes: A Randomized Controlled Trial
Source: Food Sci Nutr. 2026 Jan 9;14(1):e71437. doi: 10.1002/fsn3.71437 (PMC12784097; doi:10.1002/fsn3.71437)
Supplement: Supplementary file 1 — Table S1: fsn371437‐sup‐0001‐TableS1.xlsx. [file FSN3-14-e71437-s001.xlsx]

## Sheet: Genus
	BL21_A	BL21_B	Placebo_A	Placebo_B	p.overall	p.BL21_A.vs.BL21_B	p.BL21_A.vs.Placebo_A	p.BL21_B.vs.Placebo_B	p.Placebo_A.vs.Placebo_B
Bilophila	0.1 (0.1)	0.1 (0.1)	0.1 (0.1)	0.1 (0.1)	0.005	0.536	0.323	0.999	0.008
Faecalibacterium	10.6 (9.4)	10.4 (13.9)	12.8 (11.4)	4.8 (7.4)	0.009	1	0.797	0.107	0.006
Veillonella	0.8 (3.3)	1.5 (2.5)	0.1 (0.3)	2.3 (4.4)	0.011	0.711	0.767	0.679	0.009
Clostridium innocuum group	<0.1 (0.2)	0.1 (0.2)	<0.1 (0.1)	0.2 (0.4)	0.012	0.843	0.987	0.259	0.014
Sellimonas	<0.1 (0.1)	0.2 (0.6)	<0.1 (0.1)	<0.1 (0.1)	0.013	0.037	1	0.037	1
Clostridium	0.2 (0.5)	0.5 (1.5)	0.1 (0.2)	1.8 (4.9)	0.015	0.93	1	0.155	0.023
Escherichia/Shigella	1.8 (5.6)	3.4 (7.9)	1.4 (4.1)	6.4 (10.8)	0.015	0.776	0.995	0.324	0.019
Bifidobacterium	2.5 (3.8)	7.3 (12.8)	0.8 (1.8)	3.0 (13.8)	0.027	0.131	0.868	0.204	0.742
Lachnoclostridium	<0.1 (0.1)	0.3 (0.8)	<0.1 (0.1)	0.2 (0.4)	0.032	0.051	1	0.555	0.588
Enterococcus	<0.1 (0.1)	0.2 (0.5)	<0.1 (0.1)	0.3 (0.8)	0.038	0.348	1	0.917	0.085
Eubacterium ventriosum group	0.1 (0.2)	0.1 (0.2)	0.3 (0.8)	<0.1 (0.1)	0.066	1	0.287	0.839	0.046
Paraprevotella	0.2 (0.4)	<0.1 (0.1)	0.2 (0.4)	<0.1 (0.1)	0.084	0.361	0.983	1	0.191
Colidextribacter	0.1 (0.1)	<0.1 (0.1)	0.1 (0.1)	<0.1 (0.1)	0.09	0.72	0.999	0.649	0.142
Oscillibacter	0.1 (0.1)	0.1 (0.2)	0.1 (0.2)	<0.1 (<0.1)	0.094	0.787	0.822	0.124	0.135
NK4A214 group	0.1 (0.2)	<0.1 (0.1)	0.2 (0.7)	<0.1 (0.2)	0.096	0.862	0.52	1	0.117
Enterocloster	0.8 (1.0)	2.0 (4.3)	0.9 (1.0)	1.5 (2.6)	0.109	0.135	0.998	0.771	0.705
Desulfovibrio	<0.1 (0.1)	<0.1 (0.1)	0.1 (0.4)	<0.1 (0.2)	0.113	1	0.163	0.997	0.246
Agathobaculum	0.3 (0.5)	0.1 (0.1)	0.2 (0.4)	0.2 (0.3)	0.138	0.099	0.791	0.771	0.967
Monoglobus	0.4 (0.8)	0.1 (0.3)	0.2 (0.2)	0.2 (0.5)	0.148	0.131	0.305	0.893	0.995
Dysgonomonas	<0.1 (<0.1)	<0.1 (<0.1)	<0.1 (<0.1)	0.8 (3.6)	0.149	1	1	0.247	0.228
DTU089	<0.1 (<0.1)	<0.1 (0.1)	<0.1 (<0.1)	0.2 (0.8)	0.153	0.992	1	0.36	0.204
Leyella	1.7 (5.5)	0.8 (2.4)	0.7 (2.4)	0.1 (0.3)	0.155	0.593	0.524	0.751	0.787
Ruminococcus	1.6 (3.3)	1.0 (2.4)	0.9 (1.5)	0.4 (1.3)	0.165	0.625	0.521	0.742	0.809
Eubacterium ruminantium group	0.7 (2.2)	0.1 (0.2)	0.4 (1.9)	<0.1 (<0.1)	0.171	0.291	0.829	0.997	0.653
Alistipes	1.7 (6.1)	0.5 (1.1)	0.8 (2.1)	0.1 (0.4)	0.186	0.411	0.648	0.948	0.766
Barnesiella	0.1 (0.2)	0.1 (0.2)	0.1 (0.1)	<0.1 (<0.1)	0.187	1	0.998	0.339	0.22
Megasphaera	0.3 (0.9)	0.2 (0.9)	0.1 (0.2)	<0.1 (0.1)	0.211	0.941	0.434	0.548	0.975
Ligilactobacillus	<0.1 (0.1)	0.5 (2.6)	<0.1 (0.2)	<0.1 (0.1)	0.218	0.296	1	0.305	1
Lachnospiraceae NK4A136 group	0.5 (0.7)	1.0 (2.4)	0.7 (0.9)	1.6 (4.8)	0.252	0.851	0.99	0.723	0.386
Lachnospira	0.8 (1.1)	0.1 (0.3)	0.8 (1.5)	1.3 (4.5)	0.253	0.661	1	0.183	0.801
Fusobacterium	1.8 (6.1)	0.3 (0.9)	2.5 (9.0)	3.8 (10.8)	0.259	0.815	0.983	0.199	0.876
CAG 352	0.0 (0.0)	0.0 (0.0)	0.2 (1.2)	0.0 (0.0)	0.265	1	0.364	1	0.359
Faecalimonas	0.1 (0.2)	0.1 (0.2)	0.1 (0.2)	0.2 (0.4)	0.271	0.948	0.736	0.504	0.235
Megamonas	2.2 (5.4)	<0.1 (0.1)	2.2 (7.9)	1.0 (5.8)	0.28	0.355	1	0.882	0.778
Epulopiscium	<0.1 (<0.1)	0.5 (2.3)	<0.1 (<0.1)	0.5 (2.0)	0.294	0.562	1	1	0.484
Robinsoniella	<0.1 (<0.1)	0.2 (1.1)	<0.1 (<0.1)	0.1 (0.4)	0.312	0.348	1	0.804	0.889
Acutalibacter	0.2 (0.5)	0.3 (1.3)	0.2 (0.3)	<0.1 (<0.1)	0.337	0.885	1	0.268	0.683
Limosilactobacillus	<0.1 (0.1)	0.5 (3.0)	<0.1 (<0.1)	<0.1 (<0.1)	0.348	0.462	1	0.432	1
Anaerobutyricum	0.4 (0.6)	0.3 (0.5)	0.4 (0.5)	0.2 (0.4)	0.363	0.774	0.993	0.994	0.43
Segatella	9.9 (21.2)	8.1 (19.0)	15.1 (24.9)	7.7 (17.4)	0.371	0.98	0.69	1	0.392
Fournierella	<0.1 (0.1)	<0.1 (<0.1)	<0.1 (<0.1)	0.1 (0.3)	0.375	0.978	0.9	0.534	0.35
Acidaminococcus	<0.1 (<0.1)	<0.1 (<0.1)	<0.1 (0.1)	0.2 (0.9)	0.384	1	1	0.472	0.523
Lactobacillus	<0.1 (<0.1)	<0.1 (<0.1)	<0.1 (<0.1)	0.6 (4.0)	0.389	1	1	0.502	0.482
Macellibacteroides	<0.1 (<0.1)	0.0 (0.0)	<0.1 (<0.1)	0.2 (1.0)	0.411	1	1	0.521	0.504
Oscillospira	<0.1 (<0.1)	<0.1 (<0.1)	<0.1 (<0.1)	0.1 (0.9)	0.414	1	1	0.52	0.513
Anaerosporobacter	<0.1 (<0.1)	0.2 (1.0)	<0.1 (<0.1)	0.3 (1.6)	0.422	0.794	1	0.977	0.518
Sutterella	0.9 (1.8)	0.7 (1.8)	0.5 (0.6)	0.5 (1.4)	0.44	0.925	0.504	0.876	1
Erysipelotrichaceae UCG 003	0.6 (2.2)	0.4 (1.9)	0.3 (0.5)	0.1 (0.3)	0.459	0.929	0.751	0.786	0.939
Negativibacillus	<0.1 (0.1)	0.1 (0.5)	<0.1 (0.1)	<0.1 (<0.1)	0.468	0.703	1	0.412	0.965
UCG 002	1.9 (6.8)	1.7 (7.1)	1.4 (2.8)	0.3 (0.9)	0.494	0.999	0.982	0.597	0.733
Flavonifractor	0.2 (0.3)	0.3 (0.8)	0.2 (0.3)	0.2 (0.5)	0.497	0.582	0.999	0.843	0.934
Collinsella	0.4 (1.5)	0.6 (3.0)	0.3 (0.7)	0.1 (0.2)	0.567	0.982	0.973	0.533	0.944
Campylobacter	<0.1 (0.3)	0.0 (0.0)	<0.1 (<0.1)	0.1 (0.5)	0.567	0.879	0.874	0.65	0.639
Christensenellaceae R 7 group	0.2 (0.6)	0.1 (0.4)	0.5 (1.2)	0.4 (2.4)	0.57	0.994	0.747	0.796	0.986
Akkermansia	0.1 (0.2)	0.5 (1.8)	0.2 (0.6)	0.4 (2.4)	0.581	0.589	0.987	0.987	0.928
Roseburia	1.3 (4.9)	1.2 (3.1)	0.4 (0.7)	0.9 (3.3)	0.597	1	0.616	0.963	0.91
Parabacteroides	0.8 (1.3)	0.5 (0.8)	0.9 (1.1)	1.3 (4.5)	0.612	0.974	0.996	0.555	0.906
Mediterraneibacter	0.8 (2.2)	0.7 (1.2)	0.7 (0.7)	1.1 (1.7)	0.641	0.995	0.981	0.73	0.635
Haemophilus	0.2 (0.6)	0.2 (0.4)	0.2 (0.4)	0.5 (2.7)	0.648	0.997	1	0.668	0.742
Incertae Sedis	3.3 (4.2)	4.8 (9.2)	4.2 (4.6)	5.0 (7.6)	0.669	0.759	0.943	0.999	0.939
Bacteroides	28.1 (20.1)	27.6 (26.9)	29.2 (23.5)	22.9 (26.8)	0.673	1	0.997	0.841	0.657
Streptococcus	0.7 (2.6)	0.8 (2.3)	0.3 (0.5)	0.6 (1.9)	0.714	0.996	0.813	0.982	0.885
Thomasclavelia	0.1 (0.4)	0.1 (0.3)	0.1 (0.2)	0.1 (0.3)	0.716	0.998	0.98	0.942	0.663
Phascolarctobacterium	0.8 (1.7)	0.5 (0.8)	0.8 (1.4)	0.9 (3.1)	0.727	0.83	0.999	0.694	0.978
Blautia	5.2 (6.1)	4.5 (4.8)	4.2 (5.0)	5.6 (8.3)	0.732	0.954	0.893	0.85	0.745
UCG 005	0.3 (0.8)	0.2 (0.4)	0.5 (1.1)	0.5 (3.0)	0.754	0.992	0.942	0.79	1
Eubacterium eligens group	1.4 (2.1)	1.3 (4.1)	0.7 (1.2)	1.2 (3.8)	0.765	0.997	0.741	0.998	0.918
Tyzzerella	0.4 (0.4)	0.5 (1.5)	0.5 (1.1)	0.4 (0.8)	0.836	0.89	0.904	0.926	0.937
Dialister	0.3 (0.6)	0.5 (1.6)	0.4 (1.0)	0.5 (2.2)	0.875	0.913	0.988	1	0.975
Lachnospiraceae ND3007 group	0.3 (1.2)	0.3 (0.8)	0.2 (0.5)	0.2 (0.6)	0.896	0.963	0.894	0.999	1
